# Supplementary material for: Toxicological Effects of Titanium Dioxide Nanoparticles on Human Menstrual Blood Mesenchymal Stem Cells
Source: Int J Mol Sci. 2025 Nov 19;26(22):11168. doi: 10.3390/ijms262211168 (PMC12652598; doi:10.3390/ijms262211168)
Supplement: Supplementary file 1 [file ijms-26-11168-s001.zip]

Archive with 1 entries (1 files):
- ijms-3804280-supplementary.pdf
